# Supplementary material for: An immunologically friendly classification of non-peptidic ligands
Source: Database (Oxford). 2021 Mar 27;2021:baab014. doi: 10.1093/database/baab014 (PMC8001080; doi:10.1093/database/baab014)
Supplement: baab014_Supp [file baab014_supp.zip]

Archive with 7 entries (7 files):
- Non-peptidic Manuscript - Supplemental Figure 1a (Resubmission).docx
- Non-peptidic Manuscript - Supplemental Figure 1b (Resubmission).docx
- Non-peptidic Manuscript - Supplemental Figure 1c (Resubmission).docx
- Non-peptidic Manuscript - Supplemental Figure 2a (Resubmission).docx
- Non-peptidic Manuscript - Supplemental Figure 2b (Resubmission).docx
- Non-peptidic Manuscript - Supplemental Table 1 (Resubmission).docx
- Non-peptidic Manuscript - Supplemental Table 2 (Resubmission).docx
